# Supplementary material for: Xenobiotic metabolizing enzyme gene polymorphisms predict response to lung volume reduction surgery
Source: Respir Res. 2007 Aug 8;8(1):59. doi: 10.1186/1465-9921-8-59 (PMC2048957; doi:10.1186/1465-9921-8-59)
Supplement: Additional file 1 — Single nucleotide polymorphisms (SNP) and genotyping platforms. SNPs genotyped in the NETT Genetics Ancillary Study subjects. Map locations are based on the May 2004 human genome reference sequence (National Center for Biotechnology Information [NCBI] Build 35). [file 1465-9921-8-59-S1.xls]

## Sheet: suppl table
Gene	SNP	Chromosome	map location	Genotyping platform
EPHX1	RS868966	1	222312833	Sequenom
	RS10753410	1	222314836	Sequenom
	RS2854450	1	222319312	Sequenom
	RS3753658	1	222319421	Sequenom
	RS1877724	1	222320090	Sequenom
	RS3738042	1	222320123	Sequenom
	RS3753661	1	222321077	Sequenom
	RS3766934	1	222321752	Sequenom
	RS1051740	1	222326368	Sequenom
	RS2292566	1	222326388	Sequenom
	RS2260863	1	222326509	Sequenom
	RS2740168	1	222327723	Sequenom
	RS10915884	1	222330610	Sequenom
	RS2740170	1	222331532	Sequenom
	RS2234922	1	222333141	Taqman
	RS1051741	1	222338964	Sequenom
	RS360063	1	222343044	Sequenom
	RS2292558	1	222344053	Sequenom
	RS1009668	1	222347139	Sequenom
SFTPB	RS2118177	2	85801951	Sequenom
	RS2304566	2	85802416	Taqman
	RS1130866	2	85805399	Sequenom
	RS2077079	2	85806996	Taqman
	RS3024791	2	85807362	Sequenom
SERPINE2	RS17195216	2	224671898	Illumina
	RS10164837	2	224672773	Illumina
	RS975278	2	224673212	Illumina
	RS6436449	2	224673838	Illumina
	RS13023851	2	224674399	Illumina
	RS6748795	2	224676228	Illumina
	RS7608941	2	224679573	Illumina
	RS10191694	2	224682771	Illumina
	RS11695803	2	224686666	Illumina
	RS11884535	2	224687408	Illumina
	RS12472341	2	224687858	Illumina
	RS6436458	2	224699194	Illumina
	RS13412535	2	224700379	Illumina
	RS17196253	2	224702212	Illumina
	RS12694627	2	224704074	Illumina
	RS4674843	2	224706157	Illumina
	RS13022548	2	224709595	Illumina
	RS13014681	2	224715507	Illumina
	RS10194024	2	224716345	Illumina
	RS12476888	2	224719426	Illumina
	RS13027940	2	224720806	Illumina
	RS2602678	2	224725420	Illumina
GSTP1	RS625978	11	67101240	Sequenom
	RS612020	11	67102017	Sequenom
	RS6591256	11	67106475	Sequenom
	RS947894	11	67109265	Sequenom
	RS1799811	11	67110155	Sequenom
	RS596603	11	67116179	Sequenom
	RS11227844	11	67116840	Sequenom
TGFB1	RS2241718	19	46521446	Sequenom
	RS12980942	19	46524071	Sequenom
	RS12981053	19	46524296	Sequenom
	RS10417924	19	46525007	Sequenom
	RS8179181	19	46530046	Sequenom
	RS8110090	19	46537712	Sequenom
	RS4803455	19	46543349	Sequenom
	RS1982073	19	46550761	Taqman
	RS1800469	19	46552136	Sequenom
	RS11083616	19	46557483	Sequenom
	RS2241712	19	46561596	Sequenom
